# Supplementary material for: A Novel Graphitic Biochar Derived from Banana Peels for Efficient PFAS Removal: Mechanistic Insight from Integrated Experiments and DFT Calculations
Source: Toxics. 2026 Feb 27;14(3):204. doi: 10.3390/toxics14030204 (PMC13029874; doi:10.3390/toxics14030204)
Supplement: Supplementary file 1 [file toxics-14-00204-s001.zip]

Archive with 1 entries (1 files):
- toxics-4137587-supplementary.pdf
